# Supplementary material for: Birth weight rather than birth length is associated with childhood behavioural problems in a Czech ELSPAC cohort
Source: PLoS One. 2021 Jul 29;16(7):e0253607. doi: 10.1371/journal.pone.0253607 (PMC8321223; doi:10.1371/journal.pone.0253607)
Supplement: S1 Table — (XLSX) [file pone.0253607.s001.xlsx]

## Sheet: Table S1
Weighted models
Complete results for models of SDQ (total score and idividual subscales) at 7 years
GLM = generalized linear model, here represented by logistic regression
LM = linear model
AIC = Akaike information criterion
AUC = area under curve
	Unadjusted model
			dichotomous model (GLM)					continuous model (LM)
Model	Y variable	X Variable	Coefficient	Std. Error	p-value	Model AUC	Model AIC	Coefficient	Std. Error	p-value	R-squared	Model AIC	N	Model agreement
Model 1.1a	Total SDQ score	birth weight z-score	-0.0961052	0.0408712	0.0187021	0.52693	4748.46	-0.288968	0.125004	0.0209086	0.00296987	10771.4	1796	YES
Model 1.2a	Emotional problems	birth weight z-score	0.0170969	0.0399505	0.668686	0.502863	4902.21	-0.0314594	0.0450816	0.485372	0.000271371	7108	1796	NO
Model 1.3a	Conduct problems	birth weight z-score	-0.0808274	0.0400547	0.043599	0.518382	4899.16	-0.0719683	0.0401597	0.0732926	0.00178691	6692.73	1796	YES
Model 1.4a	Hyperactivity	birth weight z-score	-0.103609	0.0495134	0.0363891	0.530693	3593.3	-0.133188	0.0564835	0.0184809	0.00308971	7917.91	1796	YES
Model 1.5a	Peer problems	birth weight z-score	-0.0309405	0.0410651	0.45118	0.504196	4694.37	-0.0523526	0.0387574	0.176938	0.00101602	6565.07	1796	YES
Model 1.6a	Prosocial behaviour	birth weight z-score	-0.0559073	0.043301	0.196659	0.515129	4358.37	0.0271723	0.0440379	0.537298	0.000212171	7023.87	1796	YES
Model 1.1b	Total SDQ score	birth length z-score	-0.0287807	0.0355694	0.418434	0.509878	4753.97	-0.206423	0.109097	0.0586378	0.0019916	10771.4	1796	YES
Model 1.2b	Emotional problems	birth length z-score	-0.00185133	0.0348359	0.957617	0.50066	4902.03	-0.0220474	0.0393275	0.575133	0.000175155	7108	1796	YES
Model 1.3b	Conduct problems	birth length z-score	-0.0722759	0.0348713	0.038205	0.523165	4899.44	-0.0647287	0.0350302	0.0647963	0.00189959	6692.73	1796	YES
Model 1.4b	Hyperactivity	birth length z-score	-0.063859	0.0429964	0.137486	0.513231	3596.22	-0.119317	0.0492676	0.0155419	0.00325867	7917.91	1796	YES
Model 1.5b	Peer problems	birth length z-score	0.0218863	0.0358841	0.541917	0.514151	4694.43	-0.000330311	0.0338261	0.99221	5.31519e-08	6565.07	1796	NO
Model 1.6b	Prosocial behaviour	birth length z-score	-0.0478469	0.0376841	0.204197	0.518663	4358.47	0.0165054	0.0384173	0.667513	0.00010288	7023.87	1796	YES
	plus gender and gestational age
			dichotomous model (GLM)					continuous model (LM)
	Y variable	X Variable	Coefficient	Std. Error	p-value	Model AUC	Model AIC	Coefficient	Std. Error	p-value	R-squared	Model AIC	N	Model agreement
Model 2.1a	Total SDQ score	birth weight z-score	-0.164433	0.0450008	0.000258178	0.566706	4715.05	-0.475232	0.135505	0.000464138	0.019146	10746	1796	YES
	Total SDQ score	sex: Female	-0.376421	0.0745734	4.47242e-07			-1.04214	0.223692	3.41458e-06			1796	YES
	Total SDQ score	gestational age	0.0997222	0.0322979	0.00201798			0.278092	0.0978315	0.004526			1796	YES
Model 2.2a	Emotional problems	birth weight z-score	-0.00770193	0.0436133	0.859826	0.526782	4900.14	-0.0505675	0.0492278	0.304458	0.00198029	7108.93	1796	YES
	Emotional problems	sex: Female	0.146159	0.0720308	0.0424466			0.106879	0.0812654	0.188615			1796	YES
	Emotional problems	gestational age	0.0536156	0.0314852	0.0885907			0.040709	0.0355414	0.252197			1796	YES
Model 2.3a	Conduct problems	birth weight z-score	-0.168985	0.0443542	0.00013902	0.588976	4832.28	-0.132968	0.0433911	0.00221352	0.0243868	6655.6	1796	YES
	Conduct problems	sex: Female	-0.526149	0.0736426	9.02369e-13			-0.418524	0.0716301	6.08173e-09			1796	YES
	Conduct problems	gestational age	0.125466	0.0318587	8.20952e-05			0.0866717	0.0313274	0.00572189			1796	YES
Model 2.4a	Hyperactivity	birth weight z-score	-0.202561	0.0551862	0.000242074	0.627818	3505.14	-0.204955	0.0610625	0.000805905	0.0245698	7882.79	1796	YES
	Hyperactivity	sex: Female	-0.846318	0.0954239	7.37858e-19			-0.59581	0.100802	4.06892e-09			1796	YES
	Hyperactivity	gestational age	0.122686	0.0393145	0.00180471			0.0960798	0.0440858	0.0294331			1796	YES
Model 2.5a	Peer problems	birth weight z-score	-0.0741349	0.0449721	0.0992575	0.541341	4683.93	-0.0867415	0.0422773	0.0403411	0.00482969	6562.2	1796	YES
	Peer problems	sex: Female	-0.220516	0.0744586	0.00306059			-0.134685	0.0697915	0.0537867			1796	YES
	Peer problems	gestational age	0.0652033	0.0323797	0.0440404			0.0546312	0.0305233	0.0736515			1796	YES
Model 2.6a	Prosocial behaviour	birth weight z-score	-0.092295	0.0477911	0.0534559	0.58197	4312.48	0.0639148	0.0475089	0.178691	0.0258201	6981.27	1796	YES
	Prosocial behaviour	sex: Female	-0.540258	0.0799494	1.40398e-11			0.532577	0.0784278	1.51309e-11			1796	YES
	Prosocial behaviour	gestational age	0.0331616	0.0343185	0.3339			-0.0362248	0.0343004	0.291063			1796	YES
Model 2.1b	Total SDQ score	birth length z-score	-0.0672036	0.0379441	0.0765404	0.562592	4726.48	-0.326054	0.115063	0.00465291	0.0168192	10746	1796	YES
	Total SDQ score	sex: Female	-0.366561	0.0744124	8.38962e-07			-1.03142	0.223911	4.38609e-06			1796	YES
	Total SDQ score	gestational age	0.0709068	0.0314028	0.0239473			0.231066	0.0952487	0.0153674			1796	YES
Model 2.2b	Emotional problems	birth length z-score	-0.0209331	0.0369827	0.571378	0.527008	4899.71	-0.0334581	0.041757	0.423089	0.00175028	7108.93	1796	YES
	Emotional problems	sex: Female	0.144739	0.0720176	0.0444554			0.108144	0.0812582	0.183402			1796	YES
	Emotional problems	gestational age	0.0571458	0.0306376	0.062151			0.0353647	0.0345661	0.306398			1796	YES
Model 2.3b	Conduct problems	birth length z-score	-0.133297	0.0374872	0.000376819	0.590769	4835.26	-0.106824	0.0368117	0.00375434	0.0238614	6655.6	1796	YES
	Conduct problems	sex: Female	-0.523617	0.0735912	1.11737e-12			-0.417092	0.0716348	6.85624e-09			1796	YES
	Conduct problems	gestational age	0.113743	0.0309968	0.00024301			0.0778121	0.0304724	0.010746			1796	YES
Model 2.4b	Hyperactivity	birth length z-score	-0.1278	0.046304	0.00577984	0.623707	3512.17	-0.168251	0.0517999	0.00118329	0.0241824	7882.79	1796	YES
	Hyperactivity	sex: Female	-0.838416	0.0952691	1.36199e-18			-0.593964	0.100802	4.5363e-09			1796	YES
	Hyperactivity	gestational age	0.0998137	0.0382916	0.0091426			0.0834143	0.0428796	0.0518933			1796	YES
Model 2.5b	Peer problems	birth length z-score	-0.00151911	0.0381407	0.968229	0.537095	4686.88	-0.0175212	0.0358968	0.62554	0.00262453	6562.2	1796	YES
	Peer problems	sex: Female	-0.213516	0.074398	0.00410588			-0.128509	0.0698545	0.0659833			1796	YES
	Peer problems	gestational age	0.0443026	0.0315203	0.159865			0.0344754	0.0297151	0.246123			1796	YES
Model 2.6b	Prosocial behaviour	birth length z-score	-0.0732975	0.0403501	0.0692878	0.583487	4312.89	0.0421009	0.0403024	0.296337	0.0254296	6981.27	1796	YES
	Prosocial behaviour	sex: Female	-0.539048	0.0799193	1.53132e-11			0.530959	0.0784276	1.73882e-11			1796	YES
	Prosocial behaviour	gestational age	0.0268229	0.0333814	0.42167			-0.0294178	0.033362	0.378016			1796	YES
	plus birth length/weight
			dichotomous model (GLM)					continuous model (LM)
	Y variable	X Variable	Coefficient	Std. Error	p-value	Model AUC	Model AIC	Coefficient	Std. Error	p-value	R-squared	Model AIC	N	Model agreement
Model 3.1a	Total SDQ score	birth weight z-score	-0.223873	0.0652393	0.000600114	0.566198	4714.94	-0.412256	0.19643	0.0359794	0.0192534	10747.8	1796	YES
	Total SDQ score	sex: Female	-0.34724	0.0780666	8.66744e-06			-1.07329	0.234531	5.05793e-06			1796	YES
	Total SDQ score	gestational age	0.0975525	0.0323423	0.00255921			0.280318	0.0979824	0.00427339			1796	YES
	Total SDQ score	birth length	0.0369766	0.029356	0.207816			-0.0392872	0.0886976	0.657867			1796	NO
Model 3.2a	Emotional problems	birth weight z-score	0.0212662	0.0632226	0.736591	0.527328	4901.79	-0.0458098	0.0713653	0.521016	0.00198502	7110.92	1796	NO
	Emotional problems	sex: Female	0.131825	0.0755006	0.0808083			0.104526	0.0852079	0.220089			1796	YES
	Emotional problems	gestational age	0.0546453	0.0315328	0.083102			0.0408772	0.0355981	0.250999			1796	YES
	Emotional problems	birth length	-0.0180739	0.0285515	0.526716			-0.00296806	0.0322248	0.926625			1796	YES
Model 3.3a	Conduct problems	birth weight z-score	-0.115161	0.0640322	0.0721004	0.590286	4833.25	-0.0873783	0.0628863	0.164864	0.0249329	6656.6	1796	YES
	Conduct problems	sex: Female	-0.55298	0.0772269	8.04077e-13			-0.441071	0.0750843	5.04965e-09			1796	YES
	Conduct problems	gestational age	0.127507	0.0319201	6.48115e-05			0.0882834	0.0313687	0.00494055			1796	YES
	Conduct problems	birth length	-0.0335327	0.0287963	0.24423			-0.0284408	0.0283962	0.316687			1796	YES
Model 3.4a	Hyperactivity	birth weight z-score	-0.195	0.0796456	0.0143513	0.627785	3507.12	-0.129325	0.0884877	0.144054	0.0253286	7883.39	1796	YES
	Hyperactivity	sex: Female	-0.850046	0.0995463	1.35152e-17			-0.633215	0.105651	2.47846e-09			1796	YES
	Hyperactivity	gestational age	0.122986	0.0393828	0.00179121			0.0987536	0.0441391	0.0253874			1796	YES
	Hyperactivity	birth length	-0.00469173	0.0356369	0.895258			-0.0471815	0.0399564	0.23783			1796	YES
Model 3.5a	Peer problems	birth weight z-score	-0.151115	0.0653003	0.0206595	0.545591	4681.32	-0.149743	0.0612548	0.0145972	0.00595036	6562.18	1796	YES
	Peer problems	sex: Female	-0.182564	0.0780279	0.0192979			-0.103526	0.0731363	0.157088			1796	YES
	Peer problems	gestational age	0.062403	0.0324261	0.0542961			0.0524039	0.0305548	0.0865044			1796	YES
	Peer problems	birth length	0.0480081	0.0295168	0.103851			0.0393031	0.0276595	0.155501			1796	YES
Model 3.6a	Prosocial behaviour	birth weight z-score	-0.0612453	0.0691103	0.375512	0.583153	4314.17	0.0586073	0.0688733	0.394914	0.0258262	6983.25	1796	YES
	Prosocial behaviour	sex: Female	-0.555619	0.0837074	3.18757e-11			0.535202	0.0822326	9.83308e-11			1796	YES
	Prosocial behaviour	gestational age	0.0343126	0.0343756	0.318198			-0.0364124	0.0343551	0.28934			1796	YES
	Prosocial behaviour	birth length	-0.0193187	0.0310606	0.533963			0.003311	0.0310996	0.915226			1796	YES
Model 3.1b	Total SDQ score	birth length z-score	0.064982	0.0548427	0.236066	0.566804	4715.68	-0.0897057	0.165582	0.588051	0.018974	10747.8	1796	NO
	Total SDQ score	sex: Female	-0.428185	0.0768272	2.49876e-08			-1.13931	0.230246	8.19109e-07			1796	YES
	Total SDQ score	gestational age	0.0970914	0.0323563	0.00269368			0.277682	0.0980298	0.00466835			1796	YES
	Total SDQ score	birth weight	-0.000454916	0.00013599	0.000822203			-0.00081012	0.000408444	0.0474721			1796	YES
Model 3.2b	Emotional problems	birth length z-score	-0.0409675	0.0532825	0.441969	0.527884	4901.68	-0.00933189	0.0601511	0.876728	0.00192338	7110.92	1796	YES
	Emotional problems	sex: Female	0.153935	0.0741491	0.0378925			0.0971307	0.0836415	0.245685			1796	YES
	Emotional problems	gestational age	0.0532409	0.0315457	0.091461			0.0401231	0.0356114	0.260022			1796	YES
	Emotional problems	birth weight	6.8666e-05	0.000131458	0.601433			-8.26962e-05	0.000148376	0.577363			1796	NO
Model 3.3b	Conduct problems	birth length z-score	-0.0676246	0.0537993	0.208761	0.590252	4833.78	-0.0566711	0.0530064	0.285152	0.0248026	6656.6	1796	YES
	Conduct problems	sex: Female	-0.554167	0.0758362	2.7231e-13			-0.439986	0.0737067	2.864e-09			1796	YES
	Conduct problems	gestational age	0.126788	0.0319326	7.17258e-05			0.0877039	0.0313815	0.00524909			1796	YES
	Conduct problems	birth weight	-0.000225936	0.000133117	0.0896462			-0.000171906	0.000130752	0.188762			1796	YES
Model 3.4b	Hyperactivity	birth length z-score	-0.0178443	0.0666689	0.788964	0.627871	3507.84	-0.0915621	0.074582	0.219732	0.0252934	7883.39	1796	YES
	Hyperactivity	sex: Female	-0.890096	0.0980374	1.09429e-19			-0.628971	0.103708	1.60752e-09			1796	YES
	Hyperactivity	gestational age	0.121957	0.0394074	0.0019697			0.0985399	0.0441549	0.025759			1796	YES
	Hyperactivity	birth weight	-0.000379813	0.000165404	0.0216607			-0.000262863	0.000183973	0.153232			1796	YES
Model 3.5b	Peer problems	birth length z-score	0.0902142	0.0551447	0.101849	0.54601	4681.24	0.0678594	0.051638	0.188969	0.00555555	6562.18	1796	YES
	Peer problems	sex: Female	-0.25567	0.076671	0.0008541			-0.167483	0.0718039	0.019784			1796	YES
	Peer problems	gestational age	0.0622709	0.03244	0.0549122			0.0513153	0.0305713	0.0934157			1796	YES
	Peer problems	birth weight	-0.000314055	0.000135918	0.0208537			-0.000292655	0.000127376	0.0217018			1796	YES
Model 3.6b	Prosocial behaviour	birth length z-score	-0.0422043	0.0580335	0.467079	0.583172	4314.46	0.00810751	0.0580501	0.888941	0.0257898	6983.25	1796	YES
	Prosocial behaviour	sex: Female	-0.553323	0.0822044	1.68437e-11			0.546477	0.0807199	1.7394e-11			1796	YES
	Prosocial behaviour	gestational age	0.033066	0.0343942	0.33636			-0.0361224	0.0343675	0.293371			1796	YES
	Prosocial behaviour	birth weight	-0.000106907	0.000143397	0.455951			0.000116517	0.000143193	0.41592			1796	YES
	Fully adjusted
			dichotomous model (GLM)					continuous model (LM)
	Y variable	X Variable	Coefficient	Std. Error	p-value	Model AUC	Model AIC	Coefficient	Std. Error	p-value	R-squared	Model AIC	N	Model agreement
Model 4.1a	Total SDQ score	birth weight z-score	-0.221534	0.0661731	0.000814594	0.582845	4703.25	-0.405729	0.197285	0.039874	0.0334645	10747.6	1796	YES
	Total SDQ score	sex: Female	-0.348474	0.0787415	9.61996e-06			-1.07215	0.234335	5.084e-06			1796	YES
	Total SDQ score	gestational age	0.0855717	0.0326067	0.00868126			0.247198	0.0981591	0.0118781			1796	YES
	Total SDQ score	birth length	0.0482863	0.0296346	0.103231			-0.0143646	0.0886507	0.871296			1796	NO
	Total SDQ score	single parent family	0.541938	0.139434	0.000101611			1.51958	0.447214	0.000694099			1796	YES
	Total SDQ score	preconception BMI 18-24.9	0.235248	0.182927	0.198438			0.366967	0.52065	0.481011			1796	YES
	Total SDQ score	preconception BMI 25-29.9	0.270754	0.213769	0.205308			0.260241	0.618244	0.673853			1796	YES
	Total SDQ score	preconception BMI over 30	-0.0330672	0.288909	0.908877			-0.102466	0.819193	0.900473			1796	YES
	Total SDQ score	maternal age at birth 20-24	0.0309221	0.124479	0.803815			0.334853	0.371305	0.367271			1796	YES
	Total SDQ score	maternal age at birth 25-29	0.202888	0.13335	0.128141			0.463412	0.400389	0.247263			1796	YES
	Total SDQ score	maternal age at birth 30-34	0.183816	0.164225	0.263017			0.303413	0.494414	0.539505			1796	YES
	Total SDQ score	maternal age at birth 35-39	0.373059	0.21564	0.0836282			1.85573	0.663506	0.00521581			1796	YES
	Total SDQ score	maternal age at birth over 40	0.067635	0.491507	0.890551			-0.0924302	1.49346	0.950657			1796	NO
	Total SDQ score	mother smoker	0.309287	0.149145	0.0381043			0.592857	0.471465	0.208746			1796	YES
	Total SDQ score	mother non-smoker	-0.0640937	0.0827607	0.438667			-0.133144	0.247185	0.590202			1796	YES
	Total SDQ score	mathernal education: University	-0.0423744	0.116174	0.715298			0.264203	0.345882	0.445056			1796	NO
	Total SDQ score	mathernal education: Elementary	0.092952	0.0847418	0.272691			0.278813	0.253395	0.271346			1796	YES
Model 4.2a	Emotional problems	birth weight z-score	0.0375618	0.0641569	0.558234	0.557082	4893.99	-0.0421518	0.0719892	0.558266	0.00783157	7126.37	1796	NO
	Emotional problems	sex: Female	0.146531	0.0761167	0.054218			0.109002	0.0855085	0.202565			1796	YES
	Emotional problems	gestational age	0.0510088	0.03177	0.10837			0.0349559	0.0358181	0.329233			1796	YES
	Emotional problems	birth length	-0.015464	0.028881	0.592348			0.00139165	0.0323485	0.96569			1796	NO
	Emotional problems	single parent family	0.241368	0.139792	0.0842352			0.337261	0.163188	0.0389065			1796	YES
	Emotional problems	preconception BMI 18-24.9	0.199392	0.17397	0.251741			0.184912	0.189985	0.330536			1796	YES
	Emotional problems	preconception BMI 25-29.9	-0.0177235	0.20647	0.931593			0.155243	0.225596	0.491451			1796	NO
	Emotional problems	preconception BMI over 30	-0.407507	0.290772	0.161075			-0.105182	0.298923	0.724976			1796	YES
	Emotional problems	maternal age at birth 20-24	-0.181896	0.117676	0.12217			0.0334109	0.135489	0.805249			1796	NO
	Emotional problems	maternal age at birth 25-29	-0.0331247	0.126784	0.793885			0.0559266	0.146101	0.701919			1796	NO
	Emotional problems	maternal age at birth 30-34	-0.0481593	0.158224	0.760843			0.0682165	0.180411	0.705389			1796	NO
	Emotional problems	maternal age at birth 35-39	0.103603	0.209725	0.621311			0.309394	0.242112	0.201454			1796	YES
	Emotional problems	maternal age at birth over 40	-0.14843	0.493462	0.763572			0.172223	0.544962	0.752019			1796	NO
	Emotional problems	mother smoker	-0.0474216	0.15295	0.756526			0.0354574	0.172037	0.836734			1796	NO
	Emotional problems	mother non-smoker	0.075213	0.0805096	0.350194			0.0387111	0.0901975	0.667843			1796	YES
	Emotional problems	mathernal education: University	-0.099702	0.114523	0.383982			-0.0164681	0.126212	0.896201			1796	YES
	Emotional problems	mathernal education: Elementary	0.234782	0.0822395	0.00430564			0.11561	0.0924635	0.211343			1796	YES
Model 4.3a	Conduct problems	birth weight z-score	-0.118549	0.0650451	0.0683698	0.609995	4809.9	-0.0878308	0.0631203	0.164253	0.0402719	6654.12	1796	YES
	Conduct problems	sex: Female	-0.561211	0.078037	6.40393e-13			-0.441717	0.0749741	4.56459e-09			1796	YES
	Conduct problems	gestational age	0.115354	0.0322338	0.000345358			0.0770905	0.0314055	0.0141961			1796	YES
	Conduct problems	birth length	-0.0208549	0.0290987	0.473563			-0.0189506	0.0283633	0.504133			1796	YES
	Conduct problems	single parent family	0.486154	0.139859	0.000508913			0.387397	0.143084	0.00684447			1796	YES
	Conduct problems	preconception BMI 18-24.9	0.325988	0.183396	0.075485			0.103418	0.166579	0.534787			1796	YES
	Conduct problems	preconception BMI 25-29.9	0.508211	0.212572	0.0168131			0.163802	0.197804	0.407723			1796	YES
	Conduct problems	preconception BMI over 30	0.135512	0.283829	0.633047			-0.0975981	0.262096	0.709658			1796	NO
	Conduct problems	maternal age at birth 20-24	0.188193	0.123624	0.127934			0.23285	0.118797	0.0501438			1796	YES
	Conduct problems	maternal age at birth 25-29	0.1749	0.133226	0.189248			0.145148	0.128102	0.25734			1796	YES
	Conduct problems	maternal age at birth 30-34	0.148909	0.163847	0.36344			0.121827	0.158185	0.441311			1796	YES
	Conduct problems	maternal age at birth 35-39	0.472848	0.213291	0.0266286			0.541534	0.212285	0.0108253			1796	YES
	Conduct problems	maternal age at birth over 40	-1.03411	0.627465	0.0993382			-0.233935	0.477824	0.624488			1796	YES
	Conduct problems	mother smoker	0.483396	0.147601	0.00105655			0.306909	0.150842	0.0420363			1796	YES
	Conduct problems	mother non-smoker	0.00483495	0.0819367	0.952945			-0.0510823	0.0790854	0.518419			1796	NO
	Conduct problems	mathernal education: University	0.157912	0.11351	0.164172			0.208898	0.110663	0.0592287			1796	YES
	Conduct problems	mathernal education: Elementary	0.133475	0.0838214	0.111301			0.098346	0.0810723	0.225266			1796	YES
Model 4.4a	Hyperactivity	birth weight z-score	-0.195498	0.0806057	0.015293	0.638586	3510.67	-0.118672	0.0891877	0.183494	0.0326352	7895.88	1796	YES
	Hyperactivity	sex: Female	-0.855348	0.100188	1.37233e-17			-0.630373	0.105937	3.21319e-09			1796	YES
	Hyperactivity	gestational age	0.114075	0.0397662	0.0041224			0.085653	0.0443753	0.0537414			1796	YES
	Hyperactivity	birth length	-0.000339477	0.0356835	0.992409			-0.0407077	0.0400768	0.30989			1796	YES
	Hyperactivity	single parent family	0.480437	0.163696	0.00333615			0.44874	0.202174	0.0265737			1796	YES
	Hyperactivity	preconception BMI 18-24.9	0.123277	0.217161	0.570254			0.29244	0.235373	0.214233			1796	YES
	Hyperactivity	preconception BMI 25-29.9	0.0789706	0.259287	0.760695			0.178401	0.279492	0.523359			1796	YES
	Hyperactivity	preconception BMI over 30	0.00213888	0.348916	0.995109			-0.00461354	0.370337	0.990062			1796	NO
	Hyperactivity	maternal age at birth 20-24	0.251855	0.153822	0.101564			-0.0477686	0.167857	0.776			1796	NO
	Hyperactivity	maternal age at birth 25-29	0.159061	0.166747	0.340131			-0.0213103	0.181006	0.906293			1796	NO
	Hyperactivity	maternal age at birth 30-34	-0.181427	0.21587	0.400657			-0.269455	0.223512	0.228152			1796	YES
	Hyperactivity	maternal age at birth 35-39	0.300371	0.267992	0.262364			0.181698	0.299954	0.544757			1796	YES
	Hyperactivity	maternal age at birth over 40	0.300449	0.561982	0.59291			-0.553561	0.675156	0.412382			1796	NO
	Hyperactivity	mother smoker	-0.169405	0.192956	0.379972			0.142224	0.213137	0.504676			1796	NO
	Hyperactivity	mother non-smoker	-0.17495	0.0997065	0.0793197			-0.0875116	0.111746	0.433655			1796	YES
	Hyperactivity	mathernal education: University	0.0543806	0.140349	0.698411			0.0137671	0.156364	0.929851			1796	YES
	Hyperactivity	mathernal education: Elementary	-0.093798	0.103541	0.364987			-0.0699832	0.114553	0.541329			1796	YES
Model 4.5a	Peer problems	birth weight z-score	-0.167044	0.0660785	0.0114726	0.572831	4655.79	-0.157074	0.0613317	0.0105171	0.0263892	6550.86	1796	YES
	Peer problems	sex: Female	-0.194355	0.0787812	0.0136243			-0.109067	0.0728495	0.134529			1796	YES
	Peer problems	gestational age	0.0596958	0.0327096	0.0679974			0.0494987	0.0305155	0.104963			1796	YES
	Peer problems	birth length	0.052269	0.0297449	0.0788767			0.043902	0.0275596	0.111341			1796	YES
	Peer problems	single parent family	0.443198	0.14225	0.00183559			0.346179	0.139029	0.0128658			1796	YES
	Peer problems	preconception BMI 18-24.9	-0.0643916	0.175151	0.713145			-0.213803	0.161859	0.186697			1796	YES
	Peer problems	preconception BMI 25-29.9	-0.165799	0.208673	0.426883			-0.237204	0.192198	0.217305			1796	YES
	Peer problems	preconception BMI over 30	0.448546	0.262119	0.0870383			0.104928	0.254669	0.680375			1796	YES
	Peer problems	maternal age at birth 20-24	0.185651	0.130081	0.153524			0.11636	0.11543	0.313564			1796	YES
	Peer problems	maternal age at birth 25-29	0.414693	0.138283	0.00270993			0.283648	0.124472	0.0227967			1796	YES
	Peer problems	maternal age at birth 30-34	0.580566	0.165903	0.000466251			0.382824	0.153702	0.0128404			1796	YES
	Peer problems	maternal age at birth 35-39	0.898954	0.212894	2.41551e-05			0.823105	0.206269	6.86305e-05			1796	YES
	Peer problems	maternal age at birth over 40	0.457186	0.4862	0.347052			0.522844	0.464284	0.260263			1796	YES
	Peer problems	mother smoker	0.0536657	0.153664	0.726908			0.108267	0.146568	0.460199			1796	YES
	Peer problems	mother non-smoker	-0.0699858	0.0827489	0.397686			-0.0332612	0.0768444	0.665185			1796	YES
	Peer problems	mathernal education: University	-0.103704	0.115127	0.367707			0.0580054	0.107527	0.589644			1796	NO
	Peer problems	mathernal education: Elementary	0.0145736	0.085	0.863867			0.13484	0.0787749	0.0871242			1796	YES
Model 4.6a	Prosocial behaviour	birth weight z-score	-0.066831	0.0700037	0.33974	0.612293	4281.43	0.054998	0.0691826	0.426738	0.0396787	6983.53	1796	YES
	Prosocial behaviour	sex: Female	-0.560852	0.0845292	3.24469e-11			0.527537	0.0821749	1.74728e-10			1796	YES
	Prosocial behaviour	gestational age	0.0285373	0.034632	0.409931			-0.0320872	0.0344218	0.351371			1796	YES
	Prosocial behaviour	birth length	-0.0149264	0.0314265	0.634815			0.00131376	0.0310874	0.966296			1796	YES
	Prosocial behaviour	single parent family	0.43968	0.148905	0.00314944			-0.345932	0.156826	0.0275231			1796	YES
	Prosocial behaviour	preconception BMI 18-24.9	0.0990676	0.190671	0.603362			-0.179585	0.182578	0.325442			1796	YES
	Prosocial behaviour	preconception BMI 25-29.9	-0.127163	0.228168	0.577308			0.0254873	0.216802	0.906429			1796	YES
	Prosocial behaviour	preconception BMI over 30	-0.00350469	0.29654	0.99057			0.0323502	0.287269	0.91035			1796	YES
	Prosocial behaviour	maternal age at birth 20-24	0.107231	0.137571	0.435713			0.0214666	0.130207	0.869069			1796	NO
	Prosocial behaviour	maternal age at birth 25-29	0.469692	0.145045	0.00120265			-0.150825	0.140406	0.282876			1796	YES
	Prosocial behaviour	maternal age at birth 30-34	0.336934	0.177364	0.0574759			-0.135768	0.173378	0.433685			1796	YES
	Prosocial behaviour	maternal age at birth 35-39	0.730526	0.224252	0.00112356			-0.311519	0.232674	0.180786			1796	YES
	Prosocial behaviour	maternal age at birth over 40	-13.3346	202.27	0.947438			0.884514	0.523717	0.0914106			1796	YES
	Prosocial behaviour	mother smoker	0.0196114	0.163381	0.904456			-0.0682372	0.16533	0.679852			1796	YES
	Prosocial behaviour	mother non-smoker	-0.103461	0.0879609	0.239507			-0.0560495	0.0866811	0.517963			1796	NO
	Prosocial behaviour	mathernal education: University	0.213234	0.118493	0.0719316			-0.261491	0.121291	0.031226			1796	YES
	Prosocial behaviour	mathernal education: Elementary	0.0801877	0.0912624	0.379591			-0.0958016	0.0888588	0.281121			1796	YES
Model 4.1b	Total SDQ score	birth length z-score	0.0860122	0.0553818	0.120405	0.583037	4704.03	-0.0431753	0.165516	0.794236	0.0331871	10747.6	1796	NO
	Total SDQ score	sex: Female	-0.437187	0.0775165	1.70125e-08			-1.155	0.230381	5.87963e-07			1796	YES
	Total SDQ score	gestational age	0.0850953	0.0326238	0.00909727			0.24451	0.0982134	0.0128801			1796	YES
	Total SDQ score	birth weight	-0.000449047	0.000138013	0.0011393			-0.000794702	0.000410316	0.0529274			1796	YES
	Total SDQ score	single parent family	0.540677	0.139426	0.000105365			1.51816	0.447316	0.000704109			1796	YES
	Total SDQ score	preconception BMI 18-24.9	0.232772	0.182908	0.203155			0.360226	0.52064	0.489096			1796	YES
	Total SDQ score	preconception BMI 25-29.9	0.267274	0.213726	0.211101			0.249925	0.618161	0.686037			1796	YES
	Total SDQ score	preconception BMI over 30	-0.0345913	0.288921	0.904701			-0.109841	0.81927	0.893361			1796	YES
	Total SDQ score	maternal age at birth 20-24	0.0320514	0.12447	0.79679			0.336784	0.371399	0.364636			1796	YES
	Total SDQ score	maternal age at birth 25-29	0.20341	0.133335	0.127119			0.464143	0.400473	0.246616			1796	YES
	Total SDQ score	maternal age at birth 30-34	0.185703	0.164235	0.258176			0.306312	0.494598	0.535788			1796	YES
	Total SDQ score	maternal age at birth 35-39	0.374251	0.215618	0.0826149			1.85667	0.663683	0.00520496			1796	YES
	Total SDQ score	maternal age at birth over 40	0.0704505	0.491517	0.886027			-0.0861463	1.49366	0.954014			1796	NO
	Total SDQ score	mother smoker	0.310633	0.149123	0.0372448			0.597142	0.471518	0.205527			1796	YES
	Total SDQ score	mother non-smoker	-0.0641004	0.0827624	0.438628			-0.132879	0.247236	0.591019			1796	YES
	Total SDQ score	mathernal education: University	-0.0425123	0.116158	0.714376			0.263804	0.34593	0.445807			1796	NO
	Total SDQ score	mathernal education: Elementary	0.0940293	0.0847376	0.267149			0.280928	0.253438	0.26781			1796	YES
Model 4.2b	Emotional problems	birth length z-score	-0.0364698	0.0538964	0.498618	0.557596	4893.75	-0.0013595	0.0603895	0.982042	0.00777348	7126.37	1796	YES
	Emotional problems	sex: Female	0.170968	0.0747598	0.0222021			0.0993919	0.0840562	0.237187			1796	YES
	Emotional problems	gestational age	0.0494893	0.0317878	0.119503			0.0341468	0.0358338	0.34076			1796	YES
	Emotional problems	birth weight	0.000104576	0.000133444	0.433234			-7.4054e-05	0.000149707	0.620901			1796	NO
	Emotional problems	single parent family	0.242325	0.139818	0.0830691			0.337398	0.163206	0.0388497			1796	YES
	Emotional problems	preconception BMI 18-24.9	0.198502	0.173965	0.253851			0.183728	0.189959	0.333577			1796	YES
	Emotional problems	preconception BMI 25-29.9	-0.0199371	0.206434	0.923061			0.153216	0.22554	0.497018			1796	NO
	Emotional problems	preconception BMI over 30	-0.410119	0.290774	0.15841			-0.106976	0.298917	0.720475			1796	YES
	Emotional problems	maternal age at birth 20-24	-0.182956	0.117696	0.120069			0.0333922	0.135507	0.805383			1796	NO
	Emotional problems	maternal age at birth 25-29	-0.0340843	0.1268	0.78808			0.0557654	0.146115	0.702764			1796	NO
	Emotional problems	maternal age at birth 30-34	-0.050083	0.158275	0.751676			0.0680378	0.180458	0.706197			1796	NO
	Emotional problems	maternal age at birth 35-39	0.10138	0.209765	0.628881			0.3089	0.242149	0.202242			1796	YES
	Emotional problems	maternal age at birth over 40	-0.148533	0.493467	0.763416			0.17302	0.544972	0.750913			1796	NO
	Emotional problems	mother smoker	-0.0456929	0.152946	0.765129			0.0365535	0.172037	0.831761			1796	NO
	Emotional problems	mother non-smoker	0.075895	0.0805185	0.345896			0.038932	0.0902058	0.666091			1796	YES
	Emotional problems	mathernal education: University	-0.0998039	0.114528	0.383517			-0.0165575	0.126215	0.895644			1796	YES
	Emotional problems	mathernal education: Elementary	0.234412	0.0822441	0.00436923			0.115785	0.0924688	0.210678			1796	YES
Model 4.3b	Conduct problems	birth length z-score	-0.0439788	0.0543843	0.418706	0.609701	4810.45	-0.0387199	0.0529515	0.464733	0.0401497	6654.12	1796	YES
	Conduct problems	sex: Female	-0.572632	0.0767202	8.3993e-14			-0.447903	0.0737032	1.49353e-09			1796	YES
	Conduct problems	gestational age	0.114615	0.0322475	0.000379077			0.0765456	0.0314203	0.0149408			1796	YES
	Conduct problems	birth weight	-0.000232201	0.000135296	0.0861175			-0.000173156	0.000131268	0.187305			1796	YES
	Conduct problems	single parent family	0.485706	0.139861	0.00051512			0.387064	0.143105	0.00690059			1796	YES
	Conduct problems	preconception BMI 18-24.9	0.324026	0.183366	0.0772107			0.102003	0.166562	0.540351			1796	YES
	Conduct problems	preconception BMI 25-29.9	0.505258	0.212514	0.0174289			0.161673	0.197761	0.413743			1796	YES
	Conduct problems	preconception BMI over 30	0.133552	0.283829	0.63797			-0.0991296	0.2621	0.705317			1796	NO
	Conduct problems	maternal age at birth 20-24	0.188539	0.123625	0.127237			0.233287	0.118817	0.0497544			1796	YES
	Conduct problems	maternal age at birth 25-29	0.17501	0.13322	0.188949			0.145332	0.128119	0.256798			1796	YES
	Conduct problems	maternal age at birth 30-34	0.149658	0.163866	0.361088			0.122516	0.158231	0.438864			1796	YES
	Conduct problems	maternal age at birth 35-39	0.473013	0.213283	0.0265699			0.541819	0.212325	0.0107985			1796	YES
	Conduct problems	maternal age at birth over 40	-1.0322	0.627455	0.0999567			-0.23261	0.47785	0.62647			1796	YES
	Conduct problems	mother smoker	0.484573	0.147591	0.00102631			0.307773	0.150847	0.0414686			1796	YES
	Conduct problems	mother non-smoker	0.00503653	0.0819401	0.950988			-0.0510511	0.0790955	0.518728			1796	NO
	Conduct problems	mathernal education: University	0.15782	0.113501	0.164384			0.208836	0.110669	0.0593191			1796	YES
	Conduct problems	mathernal education: Elementary	0.134105	0.0838183	0.109609			0.0988252	0.0810797	0.223057			1796	YES
Model 4.4b	Hyperactivity	birth length z-score	-0.0101638	0.0667902	0.879049	0.638425	3511.48	-0.0803273	0.074817	0.283125	0.0325744	7895.88	1796	YES
	Hyperactivity	sex: Female	-0.89843	0.0987217	8.98047e-20			-0.627872	0.104138	1.99856e-09			1796	YES
	Hyperactivity	gestational age	0.112878	0.0397923	0.00455871			0.0852378	0.0443948	0.0550185			1796	YES
	Hyperactivity	birth weight	-0.000378267	0.000167449	0.0238838			-0.00023711	0.000185473	0.201271			1796	YES
	Hyperactivity	single parent family	0.479756	0.163705	0.0033829			0.448053	0.202198	0.0268234			1796	YES
	Hyperactivity	preconception BMI 18-24.9	0.119734	0.217101	0.581282			0.290777	0.235342	0.216788			1796	YES
	Hyperactivity	preconception BMI 25-29.9	0.0738137	0.259204	0.77582			0.176004	0.279423	0.528852			1796	YES
	Hyperactivity	preconception BMI over 30	-0.000837559	0.348898	0.998085			-0.00609391	0.37033	0.986873			1796	YES
	Hyperactivity	maternal age at birth 20-24	0.252341	0.153814	0.100889			-0.0470861	0.167881	0.779147			1796	NO
	Hyperactivity	maternal age at birth 25-29	0.159254	0.166732	0.339503			-0.0209345	0.181023	0.907947			1796	NO
	Hyperactivity	maternal age at birth 30-34	-0.180542	0.215884	0.402992			-0.268247	0.22357	0.230364			1796	YES
	Hyperactivity	maternal age at birth 35-39	0.300911	0.267981	0.261488			0.1824	0.300001	0.543265			1796	YES
	Hyperactivity	maternal age at birth over 40	0.303985	0.561847	0.588476			-0.551794	0.67517	0.413886			1796	NO
	Hyperactivity	mother smoker	-0.167654	0.192934	0.384863			0.142929	0.213137	0.502564			1796	NO
	Hyperactivity	mother non-smoker	-0.174508	0.0997109	0.0800949			-0.0875305	0.111757	0.4336			1796	YES
	Hyperactivity	mathernal education: University	0.054263	0.140328	0.698987			0.0137013	0.156369	0.930187			1796	YES
	Hyperactivity	mathernal education: Elementary	-0.0929403	0.103536	0.369367			-0.0693359	0.11456	0.5451			1796	YES
Model 4.5b	Peer problems	birth length z-score	0.0988594	0.055582	0.0753018	0.5728	4655.6	0.0772314	0.0514571	0.133562	0.0260348	6550.86	1796	YES
	Peer problems	sex: Female	-0.2749	0.0774499	0.000386132			-0.178612	0.0716232	0.0127295			1796	YES
	Peer problems	gestational age	0.0597385	0.0327255	0.0679345			0.0485802	0.0305336	0.111778			1796	YES
	Peer problems	birth weight	-0.00034972	0.000137606	0.0110392			-0.000310382	0.000127563	0.0150654			1796	YES
	Peer problems	single parent family	0.442221	0.142266	0.00188094			0.345643	0.139066	0.0130297			1796	YES
	Peer problems	preconception BMI 18-24.9	-0.065843	0.175142	0.706962			-0.216282	0.161862	0.18165			1796	YES
	Peer problems	preconception BMI 25-29.9	-0.167613	0.208646	0.421781			-0.240968	0.19218	0.210055			1796	YES
	Peer problems	preconception BMI over 30	0.448118	0.26213	0.0873532			0.102359	0.254703	0.687824			1796	YES
	Peer problems	maternal age at birth 20-24	0.186871	0.130089	0.150865			0.117191	0.115464	0.310267			1796	YES
	Peer problems	maternal age at birth 25-29	0.415346	0.138287	0.0026688			0.28398	0.124503	0.0226716			1796	YES
	Peer problems	maternal age at birth 30-34	0.582483	0.165934	0.000447565			0.384005	0.153766	0.0126026			1796	YES
	Peer problems	maternal age at birth 35-39	0.900511	0.212909	2.3416e-05			0.823554	0.206332	6.83562e-05			1796	YES
	Peer problems	maternal age at birth over 40	0.459279	0.486177	0.344826			0.525237	0.464364	0.258169			1796	YES
	Peer problems	mother smoker	0.0542831	0.153662	0.723891			0.109886	0.14659	0.453585			1796	YES
	Peer problems	mother non-smoker	-0.0703748	0.0827569	0.395114			-0.0332294	0.0768632	0.665562			1796	YES
	Peer problems	mathernal education: University	-0.103654	0.11512	0.367906			0.0578237	0.107546	0.590876			1796	NO
	Peer problems	mathernal education: Elementary	0.015489	0.0850045	0.855414			0.135654	0.0787915	0.0853014			1796	YES
Model 4.6b	Prosocial behaviour	birth length z-score	-0.0346159	0.0587348	0.55562	0.61206	4281.75	0.0049762	0.0580349	0.931679	0.0396336	6983.53	1796	YES
	Prosocial behaviour	sex: Female	-0.562922	0.0829872	1.1751e-11			0.539123	0.0807787	3.31388e-11			1796	YES
	Prosocial behaviour	gestational age	0.027217	0.0346527	0.432207			-0.0316841	0.0344367	0.357661			1796	YES
	Prosocial behaviour	birth weight	-0.000116231	0.00014539	0.424036			0.000106807	0.000143869	0.457952			1796	YES
	Prosocial behaviour	single parent family	0.439952	0.148919	0.00313364			-0.345754	0.156843	0.0276197			1796	YES
	Prosocial behaviour	preconception BMI 18-24.9	0.0968578	0.190618	0.611365			-0.17863	0.182552	0.327954			1796	YES
	Prosocial behaviour	preconception BMI 25-29.9	-0.130605	0.228096	0.566923			0.0269716	0.216746	0.900982			1796	YES
	Prosocial behaviour	preconception BMI over 30	-0.00682922	0.296529	0.981626			0.0334283	0.287262	0.907373			1796	YES
	Prosocial behaviour	maternal age at birth 20-24	0.107178	0.13758	0.435963			0.0212261	0.130224	0.87054			1796	NO
	Prosocial behaviour	maternal age at birth 25-29	0.469448	0.145047	0.00120999			-0.150903	0.140418	0.282668			1796	YES
	Prosocial behaviour	maternal age at birth 30-34	0.336643	0.177397	0.0577377			-0.136121	0.173421	0.432607			1796	YES
	Prosocial behaviour	maternal age at birth 35-39	0.729822	0.22426	0.00113651			-0.311594	0.232708	0.180745			1796	YES
	Prosocial behaviour	maternal age at birth over 40	-13.3333	202.311	0.947453			0.883641	0.523723	0.0917347			1796	YES
	Prosocial behaviour	mother smoker	0.0214147	0.163369	0.895711			-0.0688603	0.165329	0.677091			1796	YES
	Prosocial behaviour	mother non-smoker	-0.102869	0.0879658	0.242235			-0.0561076	0.0866886	0.517566			1796	NO
	Prosocial behaviour	mathernal education: University	0.213036	0.118486	0.0721807			-0.26143	0.121294	0.0312688			1796	YES
	Prosocial behaviour	mathernal education: Elementary	0.0804909	0.0912595	0.377777			-0.0960797	0.0888634	0.279752			1796	YES
